# Supplementary material for: Different environmental requirements of female and male Siberian ibex, Capra sibirica
Source: Sci Rep. 2021 Mar 16;11:6064. doi: 10.1038/s41598-021-85550-6 (PMC7966747; doi:10.1038/s41598-021-85550-6)
Supplement: Supplementary file 1 — Supplementary Information. [file 41598_2021_85550_MOESM1_ESM.xlsx]

## Sheet: Sheet1
sex	X	Y
female	497711	4771020
female	499306	4771060
female	497902	4771480
female	496686	4771640
female	496257	4771860
female	495887	4772310
female	499459	4772370
female	505161	4772890
female	498665	4773190
female	497699	4773230
female	500517	4773340
female	504168	4773420
female	496329	4773310
female	502216	4773930
female	498845	4774010
female	503732	4774350
female	493051	4774340
female	492152	4774380
female	499244	4774560
female	494673	4774610
female	500168	4774650
female	489194	4775060
female	505913	4777040
female	507077	4777170
female	508476	4777800
female	509214	4777990
female	502167	4778010
female	508185	4778430
female	508662	4779470
female	504130	4779640
female	511573	4780380
female	508291	4780510
female	509854	4781240
female	507311	4782810
male	497697	4770640
male	496881	4771240
male	495799	4771680
male	498537	4771690
male	497637	4771790
male	499487	4772040
male	504945	4772170
male	497088	4772320
male	502436	4772750
male	500102	4773150
male	493961	4773210
male	497266	4773220
male	496353	4773420
male	499037	4773580
male	496739	4773680
male	505465	4773950
male	503999	4774470
male	501585	4774790
male	499850	4774990
male	500458	4775320
male	503854	4775710
male	505196	4776350
male	504511	4777090
male	508046	4777270
male	507570	4779290
male	507663	4780450
male	508407	4780770
male	511946	4780900
male	510915	4781350
male	507775	4783280
